# Supplementary material for: A multiple kernel learning algorithm for drug-target interaction prediction
Source: BMC Bioinformatics. 2016 Jan 22;17:46. doi: 10.1186/s12859-016-0890-3 (PMC4722636; doi:10.1186/s12859-016-0890-3)
Supplement: Additional file 2 — Spreadsheet. p-values under pairwise Wilcoxon Rank Sum statistical tests of all competing methods in pair, drug and target prediction tasks. (XLS 24 kb) [file 12859_2016_890_MOESM2_ESM.xls]

## Sheet: wilcoxon_pairs.csv
x	blm_ka	blm_mean	kbmf_mkl	kronrls_ka	kronrls_mean	kronrls_mkl	laprls_ka	laprls_mean	netlaprls_ka	netlaprls_mean	pkm_ka	pkm_max	pkm_mean	sitar	wang_mkl
blm-ka	1	0.261616	6.79562e-08	6.79562e-08	6.79562e-08	6.79562e-08	6.79562e-08	6.79562e-08	6.79562e-08	6.79562e-08	6.79562e-08	0.000160981	6.79562e-08	6.79562e-08	6.79562e-08
blm-mean	0.261616	1	6.79562e-08	6.79562e-08	6.79562e-08	6.79562e-08	6.79562e-08	6.79562e-08	6.79562e-08	6.79562e-08	6.79562e-08	5.25495e-05	6.79562e-08	6.79562e-08	6.79562e-08
kbmf-mkl	6.79562e-08	6.79562e-08	1	0.0207346	0.0294409	0.0133205	0.000222203	5.25495e-05	0.0315171	0.0274834	0.00511526	6.79562e-08	0.00432018	0.297677	1
kronrls-ka	6.79562e-08	6.79562e-08	0.0207346	1	0.675014	0.456951	6.79562e-08	6.79562e-08	1.92599e-06	2.35566e-06	9.12665e-07	6.79562e-08	1.80297e-06	0.0565165	0.00711349
kronrls-mean	6.79562e-08	6.79562e-08	0.0294409	0.675014	1	0.860431	6.79562e-08	6.79562e-08	2.35566e-06	2.35566e-06	1.57567e-06	6.79562e-08	2.35566e-06	0.0678682	0.00711349
kronrls-mkl	6.79562e-08	6.79562e-08	0.0133205	0.456951	0.860431	1	6.79562e-08	6.79562e-08	1.20089e-06	1.80297e-06	5.22689e-07	6.79562e-08	1.80297e-06	0.038515	0.00711349
laprls-ka	6.79562e-08	6.79562e-08	0.000222203	6.79562e-08	6.79562e-08	6.79562e-08	1	0.597863	0.000247061	0.000621998	0.101729	7.89803e-08	0.379332	6.79562e-08	6.79562e-08
laprls-mean	6.79562e-08	6.79562e-08	5.25495e-05	6.79562e-08	6.79562e-08	6.79562e-08	0.597863	1	0.000129405	0.000247061	0.0467916	1.23464e-07	0.15557	6.79562e-08	2.95975e-07
netlaprls-ka	6.79562e-08	6.79562e-08	0.0315171	1.92599e-06	2.35566e-06	1.20089e-06	0.000247061	0.000129405	1	0.967635	0.0256393	6.79562e-08	0.0239031	1.80745e-05	0.000757881
netlaprls-mean	6.79562e-08	6.79562e-08	0.0274834	2.35566e-06	2.35566e-06	1.80297e-06	0.000621998	0.000247061	0.967635	1	0.0720454	6.79562e-08	0.0810317	6.61045e-05	0.000757881
pkm-ka	6.79562e-08	6.79562e-08	0.00511526	9.12665e-07	1.57567e-06	5.22689e-07	0.101729	0.0467916	0.0256393	0.0720454	1	7.89803e-08	0.675014	3.98736e-06	5.25495e-05
pkm-max	0.000160981	5.25495e-05	6.79562e-08	6.79562e-08	6.79562e-08	6.79562e-08	7.89803e-08	1.23464e-07	6.79562e-08	6.79562e-08	7.89803e-08	1	2.56295e-07	6.79562e-08	6.79562e-08
pkm-mean	6.79562e-08	6.79562e-08	0.00432018	1.80297e-06	2.35566e-06	1.80297e-06	0.379332	0.15557	0.0239031	0.0810317	0.675014	2.56295e-07	1	1.59972e-05	5.25495e-05
sitar	6.79562e-08	6.79562e-08	0.297677	0.0565165	0.0678682	0.038515	6.79562e-08	6.79562e-08	1.80745e-05	6.61045e-05	3.98736e-06	6.79562e-08	1.59972e-05	1	0.0207346
wang-mkl	6.79562e-08	6.79562e-08	1	0.00711349	0.00711349	0.00711349	6.79562e-08	2.95975e-07	0.000757881	0.000757881	5.25495e-05	6.79562e-08	5.25495e-05	0.0207346	1

## Sheet: wilcoxon_drugs
x	blm_ka	blm_mean	kbmf_mkl	kronrls_ka	kronrls_mean	kronrls_mkl	laprls_ka	laprls_mean	netlaprls_ka	netlaprls_mean	nrwrh_ka	nrwrh_mean	pkm_ka	pkm_max	pkm_mean	sitar	wang_mkl
blm-ka	1	0.00511526	6.78604e-08	0.0411236	0.00162526	0.989209	6.79562e-08	6.79562e-08	6.79562e-08	6.79562e-08	6.79562e-08	6.79562e-08	6.79562e-08	6.79562e-08	6.79562e-08	6.79562e-08	0.00148098
blm-mean	0.00511526	1	6.78604e-08	0.881731	0.218406	0.0207346	1.06457e-07	1.06457e-07	1.06457e-07	1.06457e-07	1.65708e-07	1.06457e-07	9.17277e-08	6.79562e-08	6.79562e-08	6.79562e-08	0.524987
kbmf-mkl	6.78604e-08	6.78604e-08	1	6.78604e-08	6.78604e-08	6.78604e-08	2.92234e-05	3.2903e-05	3.702e-05	4.1623e-05	0.00470059	0.00770894	3.702e-05	0.0304482	0.00122653	0.00603796	6.78604e-08
kronrls-ka	0.0411236	0.881731	6.78604e-08	1	0.0810317	0.0192924	9.12665e-07	6.0148e-07	9.12665e-07	5.22689e-07	2.68977e-06	1.57567e-06	2.56295e-07	6.79562e-08	1.06457e-07	6.79562e-08	0.364842
kronrls-mean	0.00162526	0.218406	6.78604e-08	0.0810317	1	0.00470253	6.67365e-06	7.57738e-06	6.67365e-06	6.67365e-06	1.25052e-05	1.10447e-05	3.0691e-06	6.79562e-08	9.12665e-07	6.79562e-08	0.881731
kronrls-mkl	0.989209	0.0207346	6.78604e-08	0.0192924	0.00470253	1	6.79562e-08	6.79562e-08	6.79562e-08	6.79562e-08	6.79562e-08	6.79562e-08	6.79562e-08	6.79562e-08	6.79562e-08	6.79562e-08	0.0154786
laprls-ka	6.79562e-08	1.06457e-07	2.92234e-05	9.12665e-07	6.67365e-06	6.79562e-08	1	0.694891	0.797197	0.694891	0.597863	0.456951	0.776391	0.0090454	0.818149	6.0148e-07	2.35566e-06
laprls-mean	6.79562e-08	1.06457e-07	3.2903e-05	6.0148e-07	7.57738e-06	6.79562e-08	0.694891	1	0.881731	0.839232	0.635945	0.507505	0.797197	0.0185992	0.776391	6.0148e-07	2.35566e-06
netlaprls-ka	6.79562e-08	1.06457e-07	3.702e-05	9.12665e-07	6.67365e-06	6.79562e-08	0.797197	0.881731	1	0.818149	0.597863	0.473481	0.776391	0.0123447	0.818149	6.0148e-07	2.35566e-06
netlaprls-mean	6.79562e-08	1.06457e-07	4.1623e-05	5.22689e-07	6.67365e-06	6.79562e-08	0.694891	0.839232	0.818149	1	0.635945	0.490334	0.776391	0.0274834	0.776391	6.0148e-07	2.35566e-06
nrwrh-ka	6.79562e-08	1.65708e-07	0.00470059	2.68977e-06	1.25052e-05	6.79562e-08	0.597863	0.635945	0.597863	0.635945	1	0.616775	0.364842	0.101729	0.946084	1.25052e-05	2.35566e-06
nrwrh-mean	6.79562e-08	1.06457e-07	0.00770894	1.57567e-06	1.10447e-05	6.79562e-08	0.456951	0.507505	0.473481	0.490334	0.616775	1	0.285305	0.113551	0.839232	1.59972e-05	2.35566e-06
pkm-ka	6.79562e-08	9.17277e-08	3.702e-05	2.56295e-07	3.0691e-06	6.79562e-08	0.776391	0.797197	0.776391	0.776391	0.364842	0.285305	1	0.0027986	0.198834	2.0616e-06	1.20089e-06
pkm-max	6.79562e-08	6.79562e-08	0.0304482	6.79562e-08	6.79562e-08	6.79562e-08	0.0090454	0.0185992	0.0123447	0.0274834	0.101729	0.113551	0.0027986	1	0.0114328	4.6804e-05	6.79562e-08
pkm-mean	6.79562e-08	6.79562e-08	0.00122653	1.06457e-07	9.12665e-07	6.79562e-08	0.818149	0.776391	0.818149	0.776391	0.946084	0.839232	0.198834	0.0114328	1	4.54008e-06	6.0148e-07
sitar	6.79562e-08	6.79562e-08	0.00603796	6.79562e-08	6.79562e-08	6.79562e-08	6.0148e-07	6.0148e-07	6.0148e-07	6.0148e-07	1.25052e-05	1.59972e-05	2.0616e-06	4.6804e-05	4.54008e-06	1	6.79562e-08
wang-mkl	0.00148098	0.524987	6.78604e-08	0.364842	0.881731	0.0154786	2.35566e-06	2.35566e-06	2.35566e-06	2.35566e-06	2.35566e-06	2.35566e-06	1.20089e-06	6.79562e-08	6.0148e-07	6.79562e-08	1

## Sheet: wilcoxon_targets
x	blm_ka	blm_mean	kbmf_mkl	kronrls_ka	kronrls_mean	kronrls_mkl	laprls_ka	laprls_mean	netlaprls_ka	netlaprls_mean	nrwrh_ka	nrwrh_mean	pkm_ka	pkm_max	pkm_mean	sitar	wang_mkl
blm-ka	1	0.456951	6.79562e-08	0.101729	0.101729	0.107511	6.79562e-08	6.79562e-08	6.79562e-08	6.79562e-08	6.79562e-08	6.79562e-08	2.35566e-06	6.79562e-08	2.35566e-06	6.79562e-08	0.0192924
blm-mean	0.456951	1	6.79562e-08	0.101729	0.101729	0.107511	6.79562e-08	6.79562e-08	6.79562e-08	6.79562e-08	6.79562e-08	6.79562e-08	2.35566e-06	6.79562e-08	2.35566e-06	6.79562e-08	0.0192924
kbmf-mkl	6.79562e-08	6.79562e-08	1	6.79562e-08	6.79562e-08	6.79562e-08	1.06457e-07	6.91658e-07	1.06457e-07	8.50763e-07	0.0411236	0.119856	6.79562e-08	0.401698	9.12665e-07	0.297677	6.79562e-08
kronrls-ka	0.101729	0.101729	6.79562e-08	1	0.0961963	0.755743	6.79562e-08	6.79562e-08	6.79562e-08	6.79562e-08	6.79562e-08	6.79562e-08	2.35566e-06	6.79562e-08	1.20089e-06	6.79562e-08	0.0207346
kronrls-mean	0.101729	0.101729	6.79562e-08	0.0961963	1	0.755743	6.79562e-08	6.79562e-08	6.79562e-08	6.79562e-08	6.79562e-08	6.79562e-08	2.35566e-06	6.79562e-08	1.20089e-06	6.79562e-08	0.0207346
kronrls-mkl	0.107511	0.107511	6.79562e-08	0.755743	0.755743	1	6.79562e-08	6.79562e-08	6.79562e-08	6.79562e-08	6.79562e-08	6.79562e-08	1.41488e-05	6.79562e-08	1.20089e-06	6.79562e-08	0.0192924
laprls-ka	6.79562e-08	6.79562e-08	1.06457e-07	6.79562e-08	6.79562e-08	6.79562e-08	1	0.208454	0.860431	0.208454	0.0123447	0.0114328	0.0114328	1.10447e-05	0.797197	0.000247061	9.74798e-06
laprls-mean	6.79562e-08	6.79562e-08	6.91658e-07	6.79562e-08	6.79562e-08	6.79562e-08	0.208454	1	0.250297	0.881731	0.0531031	0.0411236	0.00771181	5.89592e-05	0.635945	0.00604033	5.16578e-06
netlaprls-ka	6.79562e-08	6.79562e-08	1.06457e-07	6.79562e-08	6.79562e-08	6.79562e-08	0.860431	0.250297	1	0.228694	0.0114328	0.0105812	0.0105812	1.17422e-05	0.818149	0.000320882	7.57738e-06
netlaprls-mean	6.79562e-08	6.79562e-08	8.50763e-07	6.79562e-08	6.79562e-08	6.79562e-08	0.208454	0.881731	0.228694	1	0.0498637	0.0438804	0.00604033	6.61045e-05	0.616775	0.00655719	5.16578e-06
nrwrh-ka	6.79562e-08	6.79562e-08	0.0411236	6.79562e-08	6.79562e-08	6.79562e-08	0.0123447	0.0531031	0.0114328	0.0498637	1	0.350702	0.000460073	0.00134858	0.0114328	0.250297	1.04727e-06
nrwrh-mean	6.79562e-08	6.79562e-08	0.119856	6.79562e-08	6.79562e-08	6.79562e-08	0.0114328	0.0411236	0.0105812	0.0438804	0.350702	1	0.000338195	0.00396624	0.0114328	0.250297	1.04727e-06
pkm-ka	2.35566e-06	2.35566e-06	6.79562e-08	2.35566e-06	2.35566e-06	1.41488e-05	0.0114328	0.00771181	0.0105812	0.00604033	0.000460073	0.000338195	1	6.79562e-08	0.0192924	2.35566e-06	0.00178238
pkm-max	6.79562e-08	6.79562e-08	0.401698	6.79562e-08	6.79562e-08	6.79562e-08	1.10447e-05	5.89592e-05	1.17422e-05	6.61045e-05	0.00134858	0.00396624	6.79562e-08	1	3.29311e-05	0.597863	6.79562e-08
pkm-mean	2.35566e-06	2.35566e-06	9.12665e-07	1.20089e-06	1.20089e-06	1.20089e-06	0.797197	0.635945	0.818149	0.616775	0.0114328	0.0114328	0.0192924	3.29311e-05	1	0.00213926	0.000160981
sitar	6.79562e-08	6.79562e-08	0.297677	6.79562e-08	6.79562e-08	6.79562e-08	0.000247061	0.00604033	0.000320882	0.00655719	0.250297	0.250297	2.35566e-06	0.597863	0.00213926	1	2.56295e-07
wang-mkl	0.0192924	0.0192924	6.79562e-08	0.0207346	0.0207346	0.0192924	9.74798e-06	5.16578e-06	7.57738e-06	5.16578e-06	1.04727e-06	1.04727e-06	0.00178238	6.79562e-08	0.000160981	2.56295e-07	1
